# Supplementary material for: An ancient lysozyme in placozoans participates in acidic extracellular digestion
Source: Commun Biol. 2026 Jan 6;9:130. doi: 10.1038/s42003-025-09409-6 (PMC12855814; doi:10.1038/s42003-025-09409-6)
Supplement: Supplementary file 3 — Supplementary Data 1 [file 42003_2025_9409_MOESM3_ESM.xlsx]

## Sheet: Fig3b
	t (s)	HEWL_1	t (s)	HEWL_2	t (s)	HEWL_3		t (s)	Plys_1	t (s)	Plys_2	t (s)	Plys_3		t (s)	mPlys_1	t (s)	mPlys_2	t (s)	mPlys_3
	0	0	0	0	0	0		0	0	0	0	0	0		0	0	0	0	0	0
	12	-0.000289	12	-0.002282	12	-0.002727		12	-0.040594	12	-0.023607	12	-0.028181		12	-0.053012	12	-0.04603	12	-0.047281
	22	-0.00394	22	-0.004597	22	-0.005332		22	-0.094264	22	-0.075287	22	-0.0795		22	-0.108689	22	-0.09851	22	-0.104089
	32	-0.006688	32	-0.007365	32	-0.008214		32	-0.128612	32	-0.111178	32	-0.11139		32	-0.141716	32	-0.130205	32	-0.137621
	42	-0.009843	42	-0.010097	42	-0.010393		42	-0.151106	42	-0.133912	42	-0.131541		42	-0.159619	42	-0.148722	42	-0.155421
	52	-0.012669	52	-0.012694	52	-0.013021		52	-0.162252	52	-0.149611	52	-0.145008		52	-0.169166	52	-0.159441	52	-0.164246
	62	-0.015579	62	-0.015004	62	-0.015823		62	-0.165195	62	-0.160768	62	-0.156402		62	-0.174502	62	-0.16582	62	-0.169686
	72	-0.017954	72	-0.017363	72	-0.018146		72	-0.189616	72	-0.16988	72	-0.165071		72	-0.177479	72	-0.170085	72	-0.173248
	82	-0.020529	82	-0.019492	82	-0.020611		82	-0.18363	82	-0.175855	82	-0.17308		82	-0.179636	82	-0.171746	82	-0.176374
	92	-0.022613	92	-0.021864	92	-0.022307		92	-0.202674	92	-0.18481	92	-0.17826		92	-0.181446	92	-0.173757	92	-0.17818
	102	-0.02505	102	-0.023824	102	-0.024622		102	-0.210286	102	-0.191128	102	-0.185593		102	-0.182866	102	-0.175425	102	-0.179203
	112	-0.027475	112	-0.025692	112	-0.026896		112	-0.210662	112	-0.19754	112	-0.1919		112	-0.184368	112	-0.17669	112	-0.180162
	122	-0.029308	122	-0.027529	122	-0.029133		122	-0.208171	122	-0.203026	122	-0.197027		122	-0.185818	122	-0.178654	122	-0.181173
	132	-0.031292	132	-0.029728	132	-0.030781		132	-0.223915	132	-0.207479	132	-0.2009		132	-0.186503	132	-0.179612	132	-0.182077
	142	-0.0333	142	-0.031561	142	-0.033039		142	-0.235656	142	-0.210125	142	-0.20697		142	-0.188066	142	-0.180493	142	-0.182985
	152	-0.03531	152	-0.033787	152	-0.034797		152	-0.24244	152	-0.215461	152	-0.212515		152	-0.189146	152	-0.180802	152	-0.183469
	162	-0.037368	162	-0.035602	162	-0.036639		162	-0.246907	162	-0.223505	162	-0.216516		162	-0.189726	162	-0.181243	162	-0.183948
	172	-0.039214	172	-0.037509	172	-0.038499		172	-0.239562	172	-0.228604	172	-0.220402		172	-0.19046	172	-0.18186	172	-0.184877
	180	-0.04075	180	-0.03888	180	-0.039836		180	-0.251153	180	-0.232457	180	-0.223001		180	-0.190645	180	-0.182452	180	-0.185208

## Sheet: Fig3c
ΔAbsorption	Ionic strength (mM)	mPLys_1	mPLys_2	mPLys_3		Plys_1	Plys_2	Plys_3
	15.73	0.071546	0.058012	0.053762		0.24	0.261	0.24
	40.73	0.061562	0.063001	0.066129		0.195	0.249	0.192
	65.73	0.028232	0.030408	0.04655		0.151	0.075	0.111
	90.73	0.00803	0.007491	0.007053		0.022	0.023	0.024
	115.73	0.003357	0.002065	0.002659		0.007	0.006	0.006
	140.73	0.002588	0.001424	0.002659		0	0	0
	165.73	0	0	0		0	0	0
Units	15.73	71.546	58.012	53.762		240	261	240
	40.73	61.562	63.001	66.129		195	249	192
	65.73	28.232	30.408	46.55		151	75	111
	90.73	8.03	7.491	7.053		22	23	24
	115.73	3.357	2.065	2.659		7	6	6
	140.73	2.588	1.424	2.659		0	0	0
	165.73	0	0	0		0	0	0
Units/mg	15.73	153664	124596	115468		240000	261000	240000
	40.73	132221	135311	142030		195000	249000	192000
	65.73	60635.7	65309.3	99978.5		151000	75000	111000
	90.73	17246.6	16088.9	15148.2		22000	23000	24000
	115.73	7210.05	4435.14	5710.91		7000	6000	6000
	140.73	5558.42	3058.42	5710.91		0	0	0
	165.73	0	0	0		0	0	0
rel. Activity	15.73	100	92.0811	81.2987		100	100	100
	40.73	86.0453	100	100		81.25	95.4023	80
	65.73	39.4599	48.2659	70.3927		62.9167	28.7356	46.25
	90.73	11.2235	11.8903	10.6655		9.16667	8.81226	10
	115.73	4.69209	3.27773	4.02093		2.91667	2.29885	2.5
	140.73	3.61725	2.26028	4.02093		0	0	0
	165.73	0	0	0		0	0	0

## Sheet: Fig3D
	Δabs	pH	mPLys_1	mPLys_2	mPLys_3	pH	Plys_1	Plys_2	Plys_3
		3	0	0	0	3	0	0	0
		4	0.0103	0.017729	0.01315	4	0.032	0.033	0.031
		5	0.07669	0.094723	0.0768	5	0.3875	0.444	0.331
		5.5	0.165435	0.184519	0.203622	5.5	0.2785	0.289	0.268
		6	0.172	0.168	0.112	6	0.143	0.127	0.159
		6.5	0.0921	0.0899	0.094987	6.5	0.018	0.019	0.017
		7	0.0151	0.0151	0.01179	7	0	0	0
		8	0	0	0	8	0	0	0
	Units	pH
		3	0	0	0	3	0	0	0
		4	10.3	17.729	13.15	4	32	33	31
		5	76.69	94.723	76.8	5	387.5	444	331
		5.5	165.435	184.519	203.622	5.5	278.5	289	268
		6	172	168	112	6	143	127	159
		6.5	92.1	89.9	94.987	6.5	18	19	17
		7	15.1	15.1	11.79	7	0	0	0
		8	0	0	0	8	0	0	0
	Units/mg	pH
		3	0	0	0	3	0	0	0
		4	22122	38077.7	28243.1	4	32000	33000	31000
		5	164712	203443	164948	5	387500	444000	331000
		5.5	355316	396304	437332	5.5	278500	289000	268000
		6	369416	360825	240550	6	143000	127000	159000
		6.5	197809	193084	204010	6.5	18000	19000	17000
		7	32431.3	32431.3	25322.2	7	0	0	0
		8	0	0	0	8	0	0	0
	rel. Activity	pH
		3	0	0	0	3	0	0	0
		4	5.98837	9.60822	6.45804	4	8.25806	7.43243	9.36556
		5	44.5872	51.3351	37.7169	5	100	100	100
		5.5	96.1831	100	100	5.5	71.871	65.0901	80.9668
		6	100	91.0475	55.0039	6	36.9032	28.6036	48.0363
		6.5	53.5465	48.7213	46.6487	6.5	4.64516	4.27928	5.13595
		7	8.77907	8.18344	5.79014	7	0	0	0
		8	0	0	0	8	0	0	0

## Sheet: Fig3E
ΔΑbs		20 °C	30 °C	40 °C	50 °C	60 °C	70 °C
	mPLys_1	0.582	0.612	0.546	0.36	0.024	0.024
	mPLys_2	0.528	0.558	0.45	0.06	0.012	0.0042
	mPLys_3	0.408	0.552	0.246	0.042	0.03	0.084
	Plys_1	0.156	0.198	0.642	0.594	0.654	0.762
	Plys_2	0.204	0.33	0.498	0.51	0.744	0.702
	Plys_3	0.192	0.312	0.462	0.606	0.738	0.42
	HEWL_1	0.3	0.42	0.654	0.708	1.29	1.32
	HEWL_2	0.312	0.492	0.642	0.852	1.164	1.716
	HEWL_3	0.39	0.528	0.756	1.098	1.17	2.022
U/pmol		20 °C	30 °C	40 °C	50 °C	60 °C	70 °C
	mPLys_1	29.1	30.6	27.3	18	1.2	1.2
	mPLys_2	26.4	27.9	22.5	3	0.6	0.21
	mPLys_3	20.4	27.6	12.3	2.1	1.5	4.2
	Plys_1	7.8	9.9	32.1	29.7	32.7	38.1
	Plys_2	10.2	16.5	24.9	25.5	37.2	35.1
	Plys_3	9.6	15.6	23.1	30.3	36.9	21
	HEWL_1	1.5	2.1	3.27	3.54	6.45	6.6
	HEWL_2	1.56	2.46	3.21	4.26	5.82	8.58
	HEWL_3	1.95	2.64	3.78	5.49	5.85	10.11

## Sheet: Fig3F
	c (μM)	Plys	c (μM)	mPLys	c (μM)	HEWL	c (μM)	Mellitin	'c (μM)'	Buffer
	1.55	18718	2.3	42631.5	4.25	33225	3.13	25446	3.13	2483
	0.77	20543.5	1.15	43275.5	2.13	32783	1.56	25875	1.56	2688
	0.39	17599	0.58	39582	1.06	35534	0.78	23280	0.78	2294
	0.19	15207	0.29	33844	0.53	31322	0.39	19783	0.39	2640
	0.1	12002	0.14	27450	0.27	29183	0.2	9610	0.2	3027
	0.05	8230.5	0.07	17139.5	0.13	17126	0.1	4232	0.1	2865
	0.02	5644.5	0.04	7028.5	0.07	4106	0.05	3175	0.05	2854
	0.01	4490.5	0.02	4373	0.03	2817	0.02	2440	0.02	2499
	0.01	3608	0.01	3312	0.02	2234	0.01	2688	0.01	3346
							0.01	2511	0.01	2151

## Sheet: Fig3G
	c (μM)	Plys	c (μM)	mPLys	'c (μM)'	Buffer	c (μM)	HEWL	c (μM)	Mellitin
	1.55	2000.5	4.6	2619.5	17	3124	17	3897	1.56	32018
	0.77	2720.5	2.3	2322	8.5	3578	8.5	3771	0.78	39358
	0.39	3266	1.15	2736	4.25	5035	4.25	3780	0.39	44338
	0.19	3491	0.58	2860.5	2.13	3967	2.13	3808	0.2	14929
	0.1	3563	0.29	3009	1.06	3933	1.06	3659	0.1	4759
	0.05	3530	0.14	3246	0.53	3678	0.53	3822	0.05	4027
	0.02	3342.5	0.07	3630.5	0.27	3889	0.27	3983	0.02	3825
	0.01	3670.5	0.04	3736	0.13	3666	0.13	4063	0.01	3734
	0.01	3405	0.02	3941.5	0.07	3612	0.07	3704
			0.01	3818	0.03	3776	0.03	3903
					0.02	3400	0.02	3484
		c (μM)	Plys	c (μM)	mPLys	c (μM)	HEWL	c (μM)	Mellitin	'c (μM)'	Buffer

## Sheet: Fig4
	Digestive event	pH
	1	5.67554
	2	6.1487
	3	6.1487
	4	5.37229
	5	4.15445
	6	3.73742
	7	6.09154
	8	5.53364
	9	4.80696
	10	5.11056
	11	6.13425
	12	6.84
	13	6.39613
	14	6.4463
	15	6.39613
	16	6.92512
	17	6.92512
	18	6.37969
	19	5.53364
	20	6.33121
	21	6.79882
	22	6.4463

## Sheet: FigS5
0.1 M Acetic Acid pH 4.7	T [°C]	mPLys	PLys		0.1 M 0.1 M Citrate pH 5.5	T [°C]	mPLys	PLys		0.1 M Sodium phosphate pH 6.3 (	T [°C]	mPLys	PLys		0.1 M Tricine pH 8.0 (F8)	T [°C]	mPLys	PLys
	21	1849433	306521			21	154627	413069			21	184482	478223			21	258505	607664
	22	1.93262e+06	301702			22	155946	411824			22	184891	475320			22	260777	600901
	23	2.05619e+06	296929			23	157695	409858			23	185883	472681			23	263943	594307
	24	2.24164e+06	292308			24	159978	407302			24	187741	469813			24	268416	588334
	25	2470345	288033			25	162799	404641			25	190372	466455			25	274570	582855
	26	2696153	283905			26	166238	402173			26	193762	462821			26	282790	577373
	27	2.87541e+06	279793			27	170394	399495			27	197810	459207			27	293270	571927
	28	2.99741e+06	275707			28	175309	396421			28	202714	455716			28	306440	566714
	29	3.07224e+06	271941			29	181336	393048			29	208826	451925			29	323077	561334
	30	3116520	268421			30	189183	389439			30	216616	447979			30	344202	555769
	31	3.14003e+06	265080			31	204759	385582			31	226612	443741			31	369975	550438
	32	3.15104e+06	261983			32	280326	381494			32	241057	439477			32	412031	545346
	33	3153029	259364			33	522942	377528			33	304909	435389			33	575992	540064
	34	3.14956e+06	257074			34	977800	373988			34	541554	431324			34	1.02605e+06	534529
	35	3141017	255174			35	1.54032e+06	370533			35	1.02303e+06	427343			35	1694865	529195
	36	3.12917e+06	253540			36	2.0291e+06	367009			36	1.63458e+06	422992			36	2317077	523935
	37	3113826	252301			37	2350618	363532			37	2.17851e+06	418797			37	2700643	518839
	38	3.09621e+06	251347			38	2518430	360349			38	2.53861e+06	414739			38	2.89942e+06	513947
	39	3.0765e+06	250825			39	2.59115e+06	357152			39	2.72868e+06	411108			39	3.00288e+06	509400
	40	3.05471e+06	250613			40	2615784	354091			40	2.8004e+06	407766			40	3.05502e+06	504821
	41	3.03103e+06	250771			41	2618188	351065			41	2.81939e+06	405016			41	3.08048e+06	499834
	42	3006075	251217			42	2609049	348238			42	2.81938e+06	402435			42	3091173	494586
	43	2.97886e+06	252011			43	2.59265e+06	345401			43	2810623	400133			43	3.0942e+06	489348
	44	2.94937e+06	253293			44	2.5742e+06	342773			44	2797678	398309			44	3.09193e+06	484286
	45	2.91901e+06	255655			45	2.55553e+06	339937			45	2.78281e+06	397291			45	3085136	479081
	46	2888136	259713			46	2538216	337135			46	2.76763e+06	396594			46	3.07485e+06	473463
	47	2.85551e+06	266640			47	2521346	334541			47	2.75199e+06	396261			47	3062169	467796
	48	2.82069e+06	280672			48	2.50616e+06	332097			48	2.73605e+06	396569			48	3047659	462294
	49	2.78478e+06	320719			49	2.49168e+06	330111			49	2.72062e+06	397696			49	3.03213e+06	457100
	50	2746143	407334			50	2478237	328635			50	2.70693e+06	399539			50	3.01539e+06	452528
	51	2704268	537263			51	2.46541e+06	327697			51	2.69558e+06	401542			51	2.99648e+06	449073
	52	2.66053e+06	672558			52	2.45541e+06	326828			52	2686334	403468			52	2.97593e+06	447663
	53	2615428	775789			53	2.44898e+06	326005			53	2.6796e+06	404736			53	2.95317e+06	448908
	54	2569754	837949			54	2.44607e+06	327161			54	2.67447e+06	407077			54	2.92859e+06	454519
	55	2.52373e+06	871873			55	2448580	337321			55	2670879	419042			55	2.90028e+06	468296
	56	2.47763e+06	890303			56	2.45727e+06	367772			56	2.66836e+06	456277			56	2.87159e+06	508307
	57	2.4285e+06	899395			57	2.46877e+06	432121			57	2.66688e+06	538493			57	2.84229e+06	603956
	58	2.37603e+06	902211			58	2.47782e+06	540757			58	2.664e+06	678974			58	2.81437e+06	741996
	59	2.32126e+06	901767			59	2.48359e+06	694866			59	2.65889e+06	868754			59	2.78471e+06	871414
	60	2265744	899130			60	2485476	873447			60	2.65026e+06	1068262			60	2.75587e+06	950884
	61	2209665	895282			61	2.48275e+06	1.03561e+06			61	2638409	1.22433e+06			61	2.7282e+06	990423
	62	2.15312e+06	890248			62	2475324	1.14746e+06			62	2.62387e+06	1.31376e+06			62	2.70635e+06	1.01058e+06
	63	2.09502e+06	884474			63	2.46469e+06	1.20483e+06			63	2606872	1.35216e+06			63	2.67972e+06	1022421
	64	2.03179e+06	878016			64	2.44949e+06	1.22977e+06			64	2.58643e+06	1371044			64	2.63781e+06	1.02977e+06
	65	1.96324e+06	870707			65	2429344	1242099			65	2.56226e+06	1.38446e+06			65	2.57546e+06	1.0338e+06
	66	1.90084e+06	863070			66	2.40506e+06	1.24973e+06			66	2.535e+06	1.39607e+06			66	2.51173e+06	1.03416e+06
	67	1.84075e+06	854892			67	2377785	1252492			67	2.50458e+06	1.40625e+06			67	2.45913e+06	1.03113e+06
	68	1.78137e+06	845812			68	2.34808e+06	1.25225e+06			68	2.47062e+06	1.41694e+06			68	2.41178e+06	1.02644e+06
	69	1.72033e+06	835391			69	2.31645e+06	1.25188e+06			69	2.43351e+06	1.42488e+06			69	2.35621e+06	1.02106e+06
	70	1665700	822427			70	2.28005e+06	1.25407e+06			70	2.393e+06	1.42978e+06			70	2.29248e+06	1.01443e+06
	71	1.60944e+06	804066			71	2.23998e+06	1.26091e+06			71	2349578	1.43205e+06			71	2.22657e+06	1.00341e+06
	72	1551423	783849			72	2194609	1.27047e+06			72	2.30355e+06	1.43315e+06			72	2.16063e+06	987348
	73	1.493e+06	764514			73	2147246	1.27814e+06			73	2.2551e+06	1.43285e+06			73	2.09069e+06	971965
	74	1.4374e+06	748428			74	2096432	1281196			74	2.20343e+06	1.43065e+06			74	2.0182e+06	964486
	75	1.38589e+06	735549			75	2.04483e+06	1.2809e+06			75	2.14776e+06	1.4264e+06			75	1.94367e+06	959937
	76	1339422	726649			76	1.98926e+06	1.27668e+06			76	2.08346e+06	1.41945e+06			76	1.87468e+06	950912
	77	1.29795e+06	719597			77	1931476	1.26822e+06			77	2.01069e+06	1.41025e+06			77	1811697	940382
	78	1.26112e+06	712489			78	1.87229e+06	1254737			78	1.93423e+06	1.39762e+06			78	1.75166e+06	931817
	79	1.22926e+06	704478			79	1812675	1237192			79	1.86055e+06	1.37902e+06			79	1.69243e+06	922946
	80	1.2031e+06	696292			80	1.75214e+06	1221326			80	1.79012e+06	1.35621e+06			80	1.6332e+06	912527
	81	1181762	690694			81	1.68927e+06	1207584			81	1.72386e+06	1.32367e+06			81	1.57771e+06	903210
	82	1164475	686402			82	1.62319e+06	1.1894e+06			82	1.66527e+06	1289067			82	1.52552e+06	883010
	83	1.15041e+06	680657			83	1.55962e+06	1155550			83	1.61198e+06	1.25282e+06			83	1.47748e+06	861145
	84	1.13998e+06	675889			84	1.50398e+06	1.12183e+06			84	1558644	1.22201e+06			84	1.4316e+06	846894
	85	1.13005e+06	676261			85	1.45578e+06	1.09685e+06			85	1.50556e+06	1.19012e+06			85	1.38761e+06	842512
	86	1.12069e+06	681157			86	1.40941e+06	1.07783e+06			86	1.45609e+06	1.16232e+06			86	1.34617e+06	832705
	87	1.11166e+06	687383			87	1.36437e+06	1.05327e+06			87	1.41052e+06	1.13573e+06			87	1.30659e+06	818360
	88	1102872	692682			88	1.32188e+06	1.02942e+06			88	1367137	1.10849e+06			88	1.27136e+06	803987
	89	1.0933e+06	696687			89	1.28282e+06	1.0078e+06			89	1.32588e+06	1077115			89	1.23746e+06	790108
	90	1.08327e+06	701149			90	1.24628e+06	986336			90	1287849	1.04636e+06			90	1.20406e+06	776131
	91	1.07213e+06	706195			91	1.21085e+06	964422			91	1.25303e+06	1.01919e+06			91	1.17011e+06	757066
	92	1.06049e+06	710271			92	1.17741e+06	944119			92	1.22191e+06	995428			92	1.13774e+06	737121
	93	1.04874e+06	712534			93	1.14685e+06	922325			93	1.19141e+06	971146			93	1.10623e+06	718424
	94	1.03679e+06	714287			94	1.11845e+06	899067			94	1162155	946434			94	1.0759e+06	701564
	95	1.02417e+06	715785			95	1.09059e+06	875373			95	1.13459e+06	921624			95	1.04668e+06	681964
			578640					497020					1.03203e+06					828013
			601937					523586					1.07258e+06					874727
			570843					501207					648455					508065
			545840					476180					670510					518484
			535414					435897					887350					726876
			547833					439946					331660					240264
			475066					376999					290396					233234
			36376					33995.4					31614.9					29667.5
			325891					256926					591013					446905
			480538					376050					1.06684e+06					798635
			483557					386049					1.03273e+06					755299
			727205					629642					504900					345430
			770352					670453					569543					422070
			776743					742712					609413					512007
			625559					505072					1.16555e+06					934756
			617359					457676					1.59632e+06					1.12497e+06
			560726					419171					1.48417e+06					1.02781e+06
			591159					521641					412867					391507
			550925					501703					404407					410554
			45055.4					43527.7					41766.1					40346.1

## Sheet: FigS6
A	Calibration:	pH 3	pH 4	pH 5	pH 6	pH 7	pH 8	pH 9
	1	693	406	263	167	82	50	52
	2	517	362	245	139	86	54	57
	3	605	498	244	121	83	58	50
	4	526	346	233	129	72	57	53
	5	579	450	280	144	80	61	53
	6	520	431	244	146	80	53	54
	7	597	385	163	133	76	54	50
	8	512	384	210	148	70	55	51
	9	547	311	260	153	76	51	51
	10	659	404	259	127	71	48	49
	11	439	498	239	147	77	55	54
	12	624	451	243	115	79	55	53
	13	571	489	250	160	91	51	50
	14	572	444	240	122	76	58	58
	15	694	453	198	150	71	50	46
B		pH 3	pH 4	pH 5	pH 6	pH 7	pH 8	pH 9
	Average	577	420.8	238.067	140.067	78	54	52.0667
	Standard deviation	71.1869	56.2268	28.8381	15.1491	5.94018	3.58569	3.05817

## Sheet: FigS7
A	pH	1	2	3	4	5	6	7	8	9	10	11	12	13	14	15	Average	log10(Average)
	3	693	517	605	526	579	520	597	512	547	659	439	624	571	572	694	577	2.76118
	4	406	362	498	346	450	431	385	384	311	404	498	451	489	444	453	420.8	2.62408
	5	263	245	244	233	280	244	163	210	260	259	239	243	250	240	198	238.067	2.3767
	6	167	139	121	129	144	146	133	148	153	127	147	115	160	122	150	140.067	2.14633
	7	82	86	83	72	80	80	76	70	76	71	77	79	91	76	71	78	1.89209
	8	50	54	58	57	61	53	54	55	51	48	55	55	51	58	50	54	1.73239
	9	52	57	50	53	53	54	50	51	51	49	54	53	50	58	46	52.0667	1.71656
B	pH	log10(Average)
	4	2.62408
	5	2.3767
	6	2.14633
	7	1.89209
	8	1.73239

[truncated: 1 more sheets: FigS8]
